# Supplementary material for: Neonicotinoids and the Androgen Receptor: Structural Dynamics and Potential Signaling Disruption
Source: Biology (Basel). 2026 Jan 10;15(2):126. doi: 10.3390/biology15020126 (PMC12837828; doi:10.3390/biology15020126)
Supplement: Supplementary file 1 [file biology-15-00126-s001.zip]

Archive with 1 entries (1 files):
- biology-4006392-supplementary.pdf
